# Supplementary material for: Dose-Dependent Mutation Rates Determine Optimum Erlotinib Dosing Strategies for EGFR Mutant Non-Small Cell Lung Cancer Patients
Source: PLoS One. 2015 Nov 4;10(11):e0141665. doi: 10.1371/journal.pone.0141665 (PMC4633116; doi:10.1371/journal.pone.0141665)
Supplement: S1 Table — T max denotes the average maximum of time to reach C max, where C max is the maximum concentration measured in the serum. The patients are followed at 2 hours, 8 hours, and 24 hours after erlotinib delivery. (XLSX) [file pone.0141665.s004.xlsx]

## Sheet: Sheet1
patient#	predose1 (mg)	2 hr (mu mol/L) first measure	8 hr (mu mol/L) first measure	24 hr (mu mol/L) first measure	predose2 (mu mol/L)	2 hr (mu mol/L) second measure	8 hr (mu mol/L) second measure	24 hr (mu mol/L) second measure	dose (mg)	Tmax1	Tmax2
1	0	2080	1390	855	31.3	988	1110	878	100	2	7
2	0	1160	1240	599	0.1	723	517	464	100	6.17	2
3	0	1360	631	300	0.1	23.1	660	296	100	2.33	10.1
4	0	1010	1300	327	0.1	3410	2210	564	200	7.5	1.83
5	0	977	1570	875	0.1	1200	729	489	200	6.58	2
6	0	1040	1130	723	0.1	824	1140	712	200	7	6.33
7	0	1230	766	361	0.1	1180	1390	800	400	2.33	6.33
8	0	1260	1090	1130	21.5	900	923	1180	400	2.08	23.9
9	0	3970	2200	1280	0.1	4060	2310	1290	400	2.33	2
10	0	3410	3740	2530	0.1	5310	4590	3230	800	6	2.07
11	0	41.9	3800	2880	17	2330	2570	1640	800	6.42	6.6
12	0	5060	3190	1560	0.1	7950	2850	1630	800	2.17	2
13	0	6790	6500	5260	0.1	6570	6900	3780	1000	2.25	6.8
14	0	5830	3320	2880	312	6410	4250	3210	1000	2	2.08
15	0	3130	3110	1410	48.6	4210	3280	2870	1000	2	2
16	0	2000	2370	2330	0.1	3160	3000	2570	1000	6	2.08
17	0	1680	4260	4040	0.1	2810	4940	3270	1000	6.42	6.17
18	0	5460	5880	3830	173	3890	6820	3450	1000	5.97	5.17
19	0	2910	3420	3020	23.9	4810	4090	3550	1200	6.12	2.08
20	0	9620	6650	4040	0.1	3680	3320	2140	1200	2.17	2
21	0	5070	8170	4670	16.7	7890	8450	4840	1200	5.25	6.08
22	0	5710	4270	2590	66.2	5740	4410	3240	1400	1.92	2.25
23	0	2820	3280	2990	0.1	7400	8820	0.1	1400	8	5.53
24	0	2000	2560	1300	0.1	1070	905	1200	1400	6.17	23.8
25	0	9280	9020	7360	991	6360	14000	8990	1600	2.17	5.83
26	0	9430	8280	4700	0.1	14400	8770	2980	1600	2	2.08
27	0	8630	8190	6180	0.1	4530	4070	3590	1600	1.87	2.08
28	0	5390	4150	5720	0.1	9230	7260	4210	1600	23.6	1.92
